# Supplementary material for: Profiling of Barley, Wheat, and Rye FPG and OGG1 Genes during Grain Germination
Source: Int J Mol Sci. 2023 Aug 2;24(15):12354. doi: 10.3390/ijms241512354 (PMC10418959; doi:10.3390/ijms241512354)
Supplement: Supplementary file 1 [file ijms-24-12354-s001.zip]

Archive with 2 entries (2 files):
- Figure S1.pdf
- SM.xlsx
