# Supplementary material for: Profiling of Barley, Wheat, and Rye FPG and OGG1 Genes during Grain Germination
Source: Int J Mol Sci. 2023 Aug 2;24(15):12354. doi: 10.3390/ijms241512354 (PMC10418959; doi:10.3390/ijms241512354)
Supplement: Supplementary file 1 [file ijms-24-12354-s001.zip › SM.xlsx]

## Sheet: Table S1
	MS = 4,2961, df = 18,000
HvFPG		0.5 h	1 h	3 h	6 h	9 h	12 h	15 h	18 h	21 h	24 h
	0.5 h		0.603813	0.991066	0.603348	0.528193	0.951466	3.1487e-05	0.400551	0.315148	0.78233
	1 h	0.603813		0.607468	0.985857	0.885662	0.580255	2.30387e-05	0.198619	0.149154	0.783634
	3 h	0.991066	0.607468		0.602597	0.526003	0.956943	3.56351e-05	0.392105	0.311178	0.786155
	6 h	0.603348	0.985857	0.602597		0.892656	0.573458	2.16727e-05	0.197106	0.147549	0.782633
	9 h	0.528193	0.885662	0.526003	0.892656		0.498265	2.0379e-05	0.16388	0.121478	0.695914
	12 h	0.951466	0.580255	0.956943	0.573458	0.498265		5.96386e-05	0.394514	0.320158	0.754687
	15 h	3.1487e-05	2.30387e-05	3.56351e-05	2.16727e-05	2.0379e-05	5.96386e-05		7.47181e-05	0.000161472	2.7438e-05
	18 h	0.400551	0.198619	0.392105	0.197106	0.16388	0.394514	7.47181e-05		0.837678	0.286269
	21 h	0.315148	0.149154	0.311178	0.147549	0.121478	0.320158	0.000161472	0.837678		0.219773
	24 h	0.78233	0.783634	0.786155	0.782633	0.695914	0.754687	2.7438e-05	0.286269	0.219773
	MS = 237,74 df = 19,000
HvOGG1		0.5 h	1 h	3 h	6 h	9 h	12 h	15 h	18 h	21 h	24 h
	0.5 h		0.960607	0.96068	0.993205	0.97352	0.883502	0.0030915	0.981174	0.812463	0.964061
	1 h	0.960607		0.999971	0.954648	0.986511	0.852365	0.00378902	0.977229	0.781301	0.99606
	3 h	0.96068	0.999971		0.954682	0.986442	0.852359	0.0039843	0.977263	0.78109	0.996413
	6 h	0.993205	0.954648	0.954682		0.967915	0.88303	0.00273903	0.977221	0.812599	0.958082
	9 h	0.97352	0.986511	0.986442	0.967915		0.865049	0.00346459	0.989659	0.793891	0.988849
	12 h	0.883502	0.852365	0.852359	0.88303	0.865049		0.00313397	0.870889	0.916818	0.855647
	15 h	0.0030915	0.00378902	0.0039843	0.00273903	0.00346459	0.00313397		0.003269	0.00306019	0.00360925
	18 h	0.981174	0.977229	0.977263	0.977221	0.989659	0.870889	0.003269		0.800353	0.980852
	21 h	0.812463	0.781301	0.78109	0.812599	0.793891	0.916818	0.00306019	0.800353		0.784658
	24 h	0.964061	0.99606	0.996413	0.958082	0.988849	0.855647	0.00360925	0.980852	0.784658
	MS = 0,76929, df = 18,000
TaFPG		0.5 h	1 h	3 h	6 h	9 h	12 h	15 h	18 h	21 h	24 h
	0.5 h		0.413322	0.97003	0.929778	0.620918	0.799236	0.457689	0.472181	0.0761795	0.80049
	1 h	0.413322		0.398523	0.453127	0.715628	0.300083	0.139473	0.901608	0.252389	0.547185
	3 h	0.97003	0.398523		0.905969	0.603775	0.816277	0.464606	0.457231	0.0735229	0.780249
	6 h	0.929778	0.453127	0.905969		0.668793	0.743943	0.41997	0.51372	0.0854408	0.857024
	9 h	0.620918	0.715628	0.603775	0.668793		0.473607	0.239562	0.792455	0.164464	0.783981
	12 h	0.799236	0.300083	0.816277	0.743943	0.473607		0.585539	0.348759	0.0502413	0.63007
	15 h	0.457689	0.139473	0.464606	0.41997	0.239562	0.585539		0.166049	0.0186044	0.340856
	18 h	0.472181	0.901608	0.457231	0.51372	0.792455	0.348759	0.166049		0.231462	0.613132
	21 h	0.0761795	0.252389	0.0735229	0.0854408	0.164464	0.0502413	0.0186044	0.231462		0.110876
	24 h	0.80049	0.547185	0.780249	0.857024	0.783981	0.63007	0.340856	0.613132	0.110876
	MS = 0,81149 df = 18,000
TaOGG1		0.5 h	1 h	3 h	6 h	9 h	12 h	15 h	18 h	21 h	24 h
	0.5 h		0.0112643	0.647471	0.607606	7.61768e-05	0.409868	0.660588	0.412601	0.410254	0.415862
	1 h	0.0112643		0.0232787	0.00478021	0.00642988	0.00246367	0.00524085	0.00276497	0.00286874	0.00266572
	3 h	0.647471	0.0232787		0.362413	0.000105483	0.227606	0.400015	0.22985	0.228693	0.231623
	6 h	0.607606	0.00478021	0.362413		3.73566e-05	0.718241	0.916098	0.726606	0.724107	0.730159
	9 h	7.61768e-05	0.00642988	0.000105483	3.73566e-05		3.02968e-05	4.20247e-05	2.6896e-05	2.50467e-05	2.82225e-05
	12 h	0.409868	0.00246367	0.227606	0.718241	3.02968e-05		0.660161	0.985006	0.977133	0.996424
	15 h	0.660588	0.00524085	0.400015	0.916098	4.20247e-05	0.660161		0.661452	0.657707	0.666683
	18 h	0.412601	0.00276497	0.22985	0.726606	2.6896e-05	0.985006	0.661452		0.991291	0.986805
	21 h	0.410254	0.00286874	0.228693	0.724107	2.50467e-05	0.977133	0.657707	0.991291		0.980456
	24 h	0.415862	0.00266572	0.231623	0.730159	2.82225e-05	0.996424	0.666683	0.986805	0.980456
	MS = 13.592, df = 20,000
ScFPG		0.5 h	1 h	3 h	6 h	9 h	12 h	15 h	18 h	21 h	24 h
	0.5 h		0.844951	7.18106e-05	0.0400894	0.54594	0.0562141	0.450076	0.140782	0.289585	0.284307
	1 h	0.844951		9.72261e-05	0.055428	0.655493	0.0767205	0.550321	0.18545	0.365082	0.360689
	3 h	7.18106e-05	9.72261e-05		0.00531726	0.000220357	0.00436839	0.000303943	0.00148775	0.000598504	0.000570605
	6 h	0.0400894	0.055428	0.00531726		0.115304	0.83876	0.151397	0.471014	0.252678	0.254057
	9 h	0.54594	0.655493	0.000220357	0.115304		0.154971	0.850481	0.338759	0.603562	0.596524
	12 h	0.0562141	0.0767205	0.00436839	0.83876	0.154971		0.200165	0.573604	0.324081	0.321892
	15 h	0.450076	0.550321	0.000303943	0.151397	0.850481	0.200165		0.419903	0.716504	0.711696
	18 h	0.140782	0.18545	0.00148775	0.471014	0.338759	0.573604	0.419903		0.621537	0.620915
	21 h	0.289585	0.365082	0.000598504	0.252678	0.603562	0.324081	0.716504	0.621537		0.976978
	24 h	0.284307	0.360689	0.000570605	0.254057	0.596524	0.321892	0.711696	0.620915	0.976978
	MS = 2.2833 df = 15,000
ScOGG1		0.5 h	1 h	3 h	6 h	9 h	12 h	15 h	18 h	21 h	24 h
	0.5 h		0.784101	0.000473671	0.0705404	0.884528	0.640236	0.861253	0.125177	0.386603	0.54972
	1 h	0.784101		0.000306912	0.045519	0.691912	0.480906	0.673252	0.0826299	0.274444	0.404917
	3 h	0.000473671	0.000306912		0.0137127	0.000581252	0.000978657	0.000582303	0.00823792	0.00191155	0.00118312
	6 h	0.0705404	0.045519	0.0137127		0.0874672	0.147012	0.0906748	0.710849	0.268567	0.178587
	9 h	0.884528	0.691912	0.000581252	0.0874672		0.730859	0.968401	0.15315	0.455509	0.634508
	12 h	0.640236	0.480906	0.000978657	0.147012	0.730859		0.746059	0.24649	0.659674	0.877572
	15 h	0.861253	0.673252	0.000582303	0.0906748	0.968401	0.746059		0.158105	0.470132	0.651574
	18 h	0.125177	0.0826299	0.00823792	0.710849	0.15315	0.24649	0.158105		0.417941	0.292208
	21 h	0.386603	0.274444	0.00191155	0.268567	0.455509	0.659674	0.470132	0.417941		0.755081
	24 h	0.54972	0.404917	0.00118312	0.178587	0.634508	0.877572	0.651574	0.292208	0.755081

## Sheet: Table S2
SPECIES	GENE	ACCESSION NUMBER NCBI/ENSEMBLE	PRIMER FORWARD	PRIMER REVERSE	HYBRIDIZATION TEMPERATURE
BARLEY	FPG	AK374934.1	TTGTCAGAGCCTGGCCATTT	ACCTTCAGCAACCCCCAAAA	54°C
BARLEY	OGG1	AK373858.1	CATCGCACGGATCGAGAAGA	GCCAGCAACATACTTTGCCC	56°C
WHEAT	FPG	AK334359.1	CCTATGGCTCGTGCTGGATT	AAGGCCATTCCTCAGTTGGG	56°C
WHEAT	OGG1	AK454673.1	GAAACGTGCGACGAAGATGG	CAGAGGATAGCGTTGGGTGG	56°C
RYE	FPG	SECCE7Rv1G0518980.1	CCTATGGCTCGTGCTGGATT	AAGGCCATTCCTCAGTTGGG	56°C
RYE	OGG1	UNKNOWN	GAAACGTGCGACGAAGATGG	CAGAGGATAGCGTTGGGTGG	58°C
